# Supplementary material for: Effects of Various Marine Toxins on the Mouse Intestine Organoid Model
Source: Toxins (Basel). 2022 Nov 24;14(12):829. doi: 10.3390/toxins14120829 (PMC9784231; doi:10.3390/toxins14120829)
Supplement: Supplementary file 1 [file toxins-14-00829-s001.zip]

Archive with 1 entries (1 files):
- toxins-1923295-supplementary.pdf
